# Supplementary material for: A panoramic view of the expression and function of the Doublesex/DMRT gene family in C. elegans
Source: Sci Adv. 2026 Apr 17;12(16):eaef1478. doi: 10.1126/sciadv.aef1478 (PMC13089330; doi:10.1126/sciadv.aef1478)
Supplement: Supplementary file 2 — Tables S2 to S4 [file sciadv.aef1478_tables_s2_to_s4.zip]

Archive with 3 entries (3 files):
- aef1478_table_s2.xlsx
- aef1478_table_s3.xlsx
- aef1478_table_s4.xlsx
