# Supplementary material for: A panoramic view of the expression and function of the Doublesex/DMRT gene family in C. elegans
Source: Sci Adv. 2026 Apr 17;12(16):eaef1478. doi: 10.1126/sciadv.aef1478 (PMC13089330; doi:10.1126/sciadv.aef1478)
Supplement: Supplementary file 2 — Tables S2 to S4 [file sciadv.aef1478_tables_s2_to_s4.zip › aef1478_table_s2.xlsx]

## Sheet: Table S2
	Table S2. DMRT genes broadly regulate neurotransmitter identities in male-specific neurons
		identity gene expression upregulated
		identity gene expression downregulated
		neuron expresses a given DMRT but neurotransmitter identity is not changed
			DM factors expression			neurotransmitter pathway genes in wild type				mab-3(-)				mab-23(-)				dmd-3(-)
	Class	Neuron	mab-3	mab-23	dmd-3	eat-4 (glutamatergic)	unc-17 (cholinergic)	unc-25 (GABAergic)	cat-1 (monoaminergic)	eat-4::gfp mab-3(-)	unc-17::gfp mab-3(-)	unc-25::gfp mab-3(-)	cat-1::gfp mab-3(-)	eat-4::gfp mab-23(-)	unc-17::gfp mab-23(-)	unc-25::gfp mab-23(-)	cat-1::gfp mab-23(-)	eat-4::gfp dmd-3(-)	unc-17::gfp dmd-3(-)	unc-25::gfp dmd-3(-)	cat-1::gfp dmd-3(-)	other observations
	HEAD
	CEM	CEMDL	✓				low ++
		CEMDR	✓				low ++
		CEMVL	✓				low ++
		CEMVR	✓				low ++
	MCM	MCML
		MCMR
	VENTRAL NERVE CORD
	CA	CA1			✓	very low +/variable	high +++
		CA2			✓	very low +/variable	high +++
		CA3			✓	very low +/variable	high +++
		CA4			✓	very low +/variable	high +++
		CA5		✓	✓		high +++															NeuroPAL blue lost green gain in dmd-3(-)
		CA6		✓	✓		high +++															NeuroPAL blue lost green gain in dmd-3(-)
		CA7		✓	✓	high +++	low ++															NeuroPAL red blue lost green gain in dmd-3(-)
		CA8		✓	✓		low ++															NeuroPAL green gain in mab-23(-), dmd-3(-)
		CA9	✓	✓	✓		low ++															NeuroPAL green gain in dmd-3(-)
	CP	CP0				low ++
		CP1	✓				low ++		low ++
		CP2	✓				low ++		low ++
		CP3	✓				low ++		low ++
		CP4	✓				low ++		low ++
		CP5			✓	low ++			low ++
		CP6			✓	low ++			low ++
		CP7		✓			very low +
		CP8		✓			very low +
		CP9	✓		✓		no visible expression	very high ++++
	TAIL: DORSALRECTAL GANGLION
	DVE	DVE			✓
	DVF	DVF			✓
	DX	DX1/2			✓		very low +
		DX1/2			✓		very low +
	EF	EF1/2			✓			very high ++++
		EF1/2			✓			very high ++++
	TAIL: PREANAL GANGLION
	HOA	HOA			✓	very high ++++			high +++
	HOB	HOB					low ++
	PDC	PDC		✓	✓		high +++		low ++													NeuroPAL green gained in dmd-3(-) and mab-23(-)
	PGA	PGA	✓		✓		low ++		very low +
	PVV	PVV			✓	very high ++++	high +++															NeuroPAL likely dimmer red in dmd-3(-)
	PVY	PVY			✓		very high ++++		low ++
	PVX	PVX			✓		very high ++++		low ++
	PVZ	PVZ	✓				low ++
	DX	DX3/4			✓		low ++
		DX3/4			✓		low ++
	*EF	EF3/4			✓			very high ++++
		EF3/4			✓			very high ++++
	TAIL: LUMBAR GANGLION (RAYS)
	RnA	R1AL		✓	✓		very high ++++															NeuroPAL gains red in dmd-3(-) and mab-23(-)
		R1AR		✓	✓		very high ++++															NeuroPAL gains red in dmd-3(-) and mab-23(-)
		R2AL		✓	✓		very high ++++		very low +													NeuroPAL gains red in dmd-3(-) and mab-23(-)
		R2AR		✓	✓		very high ++++		very low +													NeuroPAL gains red in dmd-3(-) and mab-23(-)
		R3AL	✓				high +++			neurons invisible in mab-3(-) due to anatomical change
		R3AR	✓				high +++
		R4AL	✓				high +++
		R4AR	✓				high +++
		R5AL			✓	high +++			high +++
		R5AR			✓	high +++			high +++
		R6AL	✓	✓	✓		very high ++++			neurons invisible in mab-3(-) due to anatomical change												NeuroPAL gains red in dmd-3(-)
		R6AR	✓	✓	✓		very high ++++															NeuroPAL gains red in dmd-3(-)
		R7AL			✓				high +++													NeuroPAL gains red in dmd-3(-)
		R7AR			✓				high +++													NeuroPAL gains red in dmd-3(-)
		R8AL	✓		✓		low ++
		R8AR	✓		✓		low ++
		R9AL	✓		✓	low ++			high +++													NeuroPAL red may be decreased in dmd-3(-)
		R9AR	✓		✓	low ++			high +++													NeuroPAL red may be decreased in dmd-3(-)
	RnB	R1BL					low ++		low ++
		R1BR					low ++		low ++
		R2BL				low ++
		R2BR				low ++
		R3BL							low ++
		R3BR							low ++
		R4BL					low ++		very low +
		R4BR					low ++		very low +
		R5BL					low ++
		R5BR					low ++
		R6BL				low ++
		R6BR				low ++
		R7BL					very low +/variable
		R7BR					very low +/variable
		R8BL					low ++
		R8BR					low ++
		R9BL					very low +/variable		low ++
		R9BR					very low +/variable		low ++
	PHD	PHDL	✓				low ++
		PHDR	✓				low ++
	TAIL: CLOACAL GANGLION
	PCA	PCAL	✓			high +++
		PCAR	✓			high +++
	PCB	PCBL	✓	✓	✓		very high ++++
		PCBR	✓	✓	✓		very high ++++
	PCC	PCCL	✓				very high ++++
		PCCR	✓				very high ++++
	SPC	SPCL		✓	✓		high +++															NeuroPAL blue lost and green gained in dmd-3(-) and mab-23(-)
		SPCR		✓	✓		high +++
	SPD	SPDL
		SPDR
	SPV	SPVL	✓				high +++
		SPVR	✓				high +++
	* In most cases only one of EF3/4 is visible (Tekieli et al., Genetics, 2021, PMID: 34415309). Here for simplicity we label both neurons as long as we see one expressing a given gene.
