# Supplementary material for: A panoramic view of the expression and function of the Doublesex/DMRT gene family in C. elegans
Source: Sci Adv. 2026 Apr 17;12(16):eaef1478. doi: 10.1126/sciadv.aef1478 (PMC13089330; doi:10.1126/sciadv.aef1478)
Supplement: Supplementary file 2 — Tables S2 to S4 [file sciadv.aef1478_tables_s2_to_s4.zip › aef1478_table_s3.xlsx]

## Sheet: Sheet1
Table S3. strains used in this study
strain name	genotype
OH15732	mab-3(ot931[mab-3::gfp::3xFLAG]); him-5(e1490)
OH19468	mab-3(ot931[mab-3::gfp::3xFLAG]); him-5(e1490); otIs669
OH15733	dmd-3(ot932[dmd-3::gfp::3xFLAG]); him-8(e1489)
OH19469	dmd-3(ot932[dmd-3::GFP::3xFLAG]); him-8(e1489); otIs696
OH16551	mab-23(ot1057[mab-23::GFP::3xFLAG]); him-8(e1489)
OH16552	dmd-5(ot1058[dmd-5::GFP::3xFLAG]); him-5(e1490)
OH19470	dmd-5(ot1058[dmd-5::GFP::3xFLAG]); him-5(e1490); otIs669
PHX1629	dmd-5(syb1629[GFP::3xFLAG::dmd-5])
OH19471	dmd-5(syb1629[GFP::3xFLAG::dmd-5]); him-5(e1490); otIs669
OH19404	dmd-6(ot1059[dmd-6::GFP::3xFLAG]); him-5(e1490); mel-28(bq6[mkate2::mel-28])
OH16554	dmd-7(ot1060[dmd-7::GFP::3xFLAG]); him-8(e1489)
OH19411	dmd-7(syb4035[GFP::tev::loxP::3xFLAG::dmd-7]); him-8(e1789)
OH19410	dmd-7(syb5992[dmd-7::SL2::GFP::H2B]); him-8(e1489)
OH19463	dmd-7(syb5992[dmd-7::SL2::GFP::H2B]); him-8; mel-28(bq6[mkate2::mel-28])
OH16555	dmd-8(ot1061[dmd-8::GFP::3xFLAG]); him-8(e1489)
OH19472	dmd-8(ot1061[dmd-8::GFP::3xFLAG]); him-8(e1489); otIs669
OH16556	dmd-9(ot1062[dmd-9::GFP::3xFLAG])
OH19473	dmd-9(ot1062[dmd-9::GFP::3xFLAG]); him-5(e1490); otIs669
OH16557	dmd-10(ot1063[dmd-10::GFP::3xFLAG]); him-8(e1489)
OH19467	dmd-10(ot1063[dmd-10::GFP::3xFLAG]); him-8(e1489); arTi112[ckb-3p::mCh::h2b]
OH19406	dmd-10(syb1703[GFP::3xFLAG::dmd-10]); him-8(e1489)
OH20048	mab-3(ot1666[mab-3::SL2::GFP::H2B]); him-8(e1489)
OH19439	mab-3(xe49); him-5(e1490)
OH19441	mab-23(ot1574); him-5
OH19444	dmd-3(ot1577); him-5
MOS284	dmd-10(ety5)
MOS291	dmd-10(ety5); him-8
OH17323	eat-4(syb4257[eat-4::T2A::GFP::H2B]); otIs669; him-5(e1490)
OH19359	eat-4(syb4257[eat-4::T2A::GFP::H2B]); otIs696; him-5(e1490); mab-3(xe49)
OH19360	eat-4(syb4257[eat-4::T2A::GFP::H2B]); otIs696; him-5(e1490); dmd-3(ot1550)
OH19362	eat-4(syb4257[eat-4::T2A::GFP::H2B]); otIs696; him-5(e1490); mab-23(ot1552)
OH17380	unc-17(syb4491[unc-17::T2A::GFP:H2B]); otIs669; him-5(e1490)
OH19354	unc-17(syb4491[unc-17::T2A::GFP::H2B]); otIs669; him-5(e1490); mab-3(xe49)
OH19355	unc-17(syb4491[unc-17::T2A::GFP::H2B]); otIs669; him-5(e1490); dmd-3(ot1577)
OH19356	unc-17(syb4491[unc-17::T2A::GFP::H2B]); otIs669; him-5(e1490); mab-23(ot1547)
OH18644	unc-25(ot1372[unc-25::T2A::GFP::H2B]); otIs669; him-5(e1490)
OH19365	unc-25(ot1372[unc-25::T2A::GFP::H2B]); otIs669; him-5(e1490); mab-3(xe49)
OH19366	unc-25(ot1372[unc-25::T2A::GFP::H2B]); otIs669; him-5(e1490); dmd-3(ot1577)
OH19367	unc-25(ot1372[unc-25::T2A::GFP::H2B]); otIs669; him-5(e1490); mab-23(ot1555)
OH18786	cat-1(syb6486[cat-1::SL2::GFP::H2B]); otIs669; him-5(e1490)
OH19371	cat-1(syb6486[cat-1::SL2::GFP::H2B]); otIs669; him-5(e1490); mab-3(xe49)
OH19372	cat-1(syb6486[cat-1::SL2::GFP::H2B]); otIs669; him-5(e1490); dmd-3(ot1577)
OH19373	cat-1(syb6486[cat-1::SL2::GFP::H2B]); otIs669; him-5(e1490); mab-23(ot1559)
OH19389	mod-5(vlc47[mod-5::T2A::mNeonGreen]); otIs696; him-5(e1490); mab-3(xe49)
OH19390	mod-5(vlc47[mod-5::T2A::mNeonGreen]); him-5(e1490); mab-3(xe49)
OH18778	bas-1(syb5923[bas-1::SL2::GFP::H2B]); otIs669; him-5(e1490)
OH19376	bas-1(syb5923[bas-1::SL2::GFP::H2B]); otIs669; him-5(e1490); mab-3(xe49)
OH19344	cat-2(syb8255[cat-2::SL2::GFP::H2B]); otIs669; him-5(e1490)
OH19377	cat-2(syb8255[cat-2::SL2::GFP::H2B]); otIs669; him-5(e1490); mab-3(xe49)
PHX7428	nlp-15(syb7428[nlp-15::SL2::GFP::H2B])
OH20438	nlp-15(syb7428[nlp-15::SL2::GFP::H2B]); otIs669; him-5(e1490); mab-3(xe49)
OH20439	nlp-15(syb7428[nlp-15::SL2::GFP::H2B]); otIs669; him-5(e1490)
PHX4049	flp-20(syb4049[flp-20::SL2::GFP::H2B])
OH17115	flp-20(syb4049[flp-20::SL2::GFP::H2B]); otIs669; him-5(e1490)
OH20440	flp-20(syb4049[flp-20::SL2::GFP::H2B]); otIs669; him-5(e1490); mab-3(xe49)
BN903	mel-28(bq6[mkate2::mel-28])
SD1546	ccIs4251; stIs10166.
CHL67	drpIs3[lin-48p::tdTomato]; drpIs4 [oig-8p::GFP + pha-1(+)]; him-5(e1490)
OP81	wgIs81[eor-1::TY1::EGFP::3xFLAG + unc-119(+)]
PHX9810	btbz-2(syb9810[btbz-2::GFP])
