# Supplementary material for: A panoramic view of the expression and function of the Doublesex/DMRT gene family in C. elegans
Source: Sci Adv. 2026 Apr 17;12(16):eaef1478. doi: 10.1126/sciadv.aef1478 (PMC13089330; doi:10.1126/sciadv.aef1478)
Supplement: Supplementary file 2 — Tables S2 to S4 [file sciadv.aef1478_tables_s2_to_s4.zip › aef1478_table_s4.xlsx]

## Sheet: Sheet1
Table S4. Sequences used for CRISPR/Cas9 genome engineering and molecular cloning
Homemade:
Gene	Allele	Type	crRNA1	crRNA2	repair template cloning
mab-23	ot1057	insertion	5' - AATGACTAGATCAATGACG - 3'	5' - CGTCATTGATCTAGTCATT - 3'	primers for 5' homology arm: fwd 5' - GTTGTAAAACGACGGCCAGTCGCCGGCAtcaacggcactcgcttattttcttaac - 3'; rev: 5' - CATCGATGCTCCTGAGGCTCCCGATGCTCCgatcaatgacgttgcagattctcc - 3'; primers for 3' homology arm: fwd: 5' - GATTACAAGGATGACGATGACAAGAGAtagtcatttctgctgatatcattc - 3'; rev: 5' - CACAGGAAACAGCTATGACCATGTTATCGATTTCaaaaaagcttactccaaattgaac - 3'
dmd-5	ot1058	insertion	5' - CATCGTTTAATGAAAAATG - 3'	5' - CATTTTTCATTAAACGATG - 3'	primers for 5' homology arm: fwd 5' - GTTGTAAAACGACGGCCAGTCGCCGGCAaggtgcacttttaccccatctccataatc - 3'; rev: 5' - CATCGATGCTCCTGAGGCTCCCGATGCTCCaaatgttttatcattttctcggtattcttcttcg - 3'; primers for 3' homology arm: fwd 5' - GATTACAAGGATGACGATGACAAGAGAtgagaaattgaatattttttcttatcg - 3'; rev: 5' - CACAGGAAACAGCTATGACCATGTTATCGATTTCaaagagaatattccaattccaataaat - 3'
dmd-6	ot1059	insertion	5' - TCTTTGACTTAGACCGGGT - 3'	5' - ACCCGGTCTAAGTCAAAGA - 3'	primers for 5' homology arm: fwd 5' - GTTGTAAAACGACGGCCAGTCGCCGGCAgaaggtgaagggcaaattcatcacac - 3'; rev: 5' - CATCGATGCTCCTGAGGCTCCCGATGCTCCgaccgggttTgtaaagagtgtggg - 3'; primers for 3' homology arm: fwd 5' - GATTACAAGGATGACGATGACAAGAGAtaagtcaaagaatcttctagaattccacc - 3'; rev: 5' - CACAGGAAACAGCTATGACCATGTTATCGATTTCccacaattcgacgcaaatttag - 3'
dmd-7	ot1060	insertion	5' - CATGTGCTCATTTCTGTTG - 3'	5' - CAACAGAAATGAGCACATG - 3'	primers for 5' homology arm: fwd 5' - GTTGTAAAACGACGGCCAGTCGCCGGCAaaggaaatgatattgtgactacaacagctccaac - 3'; rev: 5' - CATCGATGCTCCTGAGGCTCCCGATGCTCCtgtgctcatttctgttgaTgatggaaaaag - 3'; primers for 3' homology arm: fwd 5' - GATTACAAGGATGACGATGACAAGAGAtgagcactgagagtctacacacaagc - 3'; rev: 5' - CACAGGAAACAGCTATGACCATGTTATCGATTTCgggagtgaacccgatcttgaag - 3'
dmd-8	ot1061	insertion	5' - AATTGCAGCGCTAAGCTCA - 3'	5' - TGAGCTTAGCGCTGCAATT - 3'	primers for 5' homology arm: fwd 5' - GTTGTAAAACGACGGCCAGTCGCCGGCAtcggattgctcgctatctggaatgctatc - 3'; rev: 5' - CATCGATGCTCCTGAGGCTCCCGATGCTCCatcggtttcagcgcagctaattgc - 3'; primers for 3' homology arm: fwd 5' - GATTACAAGGATGACGATGACAAGAGAtgatttttctttttaatttttcaaaaaaaaaaac - 3'; rev: 5' - CACAGGAAACAGCTATGACCATGTTATCGATTTCactggtaaatgaatttttcggcc - 3'
dmd-9	ot1062	insertion	5' - TTAGTAGCTCACACAGAGA - 3'	5' - TCTCTGTGTGAGCTACTAA - 3'	primers for 5' homology arm: fwd 5' - GTTGTAAAACGACGGCCAGTCGCCGGCAtgatgagcatgcgagccaac - 3'; rev: 5' - CATCGATGCTCCTGAGGCTCCCGATGCTCCcacagagagtgaaggaactgatagaccg - 3'; primers for 3' homology arm: fwd 5' - GATTACAAGGATGACGATGACAAGAGAtgagctactaacccgtgctcattg - 3'; rev: 5' - CACAGGAAACAGCTATGACCATGTTATCGATTTCttgaaactgcttttttgaaatttttttc - 3'
dmd-10	ot1063	insertion	5' - ATGTCATTACAGTTTGATT - 3'	5' - AATCAAACTGTAATGACAT - 3'	primers for 5' homology arm: fwd 5' - GTTGTAAAACGACGGCCAGTCGCCGGCAaaacaaaataataagcagaaacaataaattc - 3'; rev: 5' - CATCGATGCTCCTGAGGCTCCCGATGCTCCaactgtaatgacatcaataatactgtttg - 3'; primers for 3' homology arm: fwd 5' - GATTACAAGGATGACGATGACAAGAGAtgatttTgtttcagtgttttcatc - 3'; rev: 5' - CACAGGAAACAGCTATGACCATGTTATCGATTTCaattcacaatttatttttcacaatttttc - 3'
mab-3	ot1666	insertion	5' - TGGTCAAAATTATAGATCTT - 3'	N/A	ssODN, primers fwd: 5' - GGAGTATGTATCTGAAAAATTATGGTCTGCAAGCCTAAgctgtctcatcctactttcacctag - 3'; rev: 5' - ttttctaaaaatcaataattggtcaaaattatagatcctacttgctggaagtgtacttg - 3'
dmd-3	ot1550, ot1577	deletion	5' - ACAAGTTTTATATTGTGATA - 3'	5' - AAATCAATATGGTAACGTTT - 3'	ssODN, 5' - TTTTTTTTCTGAATAAAAAAAAAATTGTACCTTATCGTTACCATATTGATTTTCTCGGTGATTTGATCAC - 3'
mab-23	ot1547, ot1552, ot1555, ot1559, ot1574	deletion	5' - AGTGTACTTGGTCCCAAAAG - 3'	5' - CGTTTTGCTTCATTTTACAC - 3'	ssODN, 5' - ATTGGTCCACGCACTGTTCTATGGCCACGCCTCTTTAAAATGAAGCAAAACGAATCCAAGTCAACACAGA - 3'
dmd-10	ety-5	deletion	5' - ATTCTTAAATTGATACAGAA - 3'	5' - GGAAACGTGGATAGTTTGAG - 3'	ssODN, 5' - TAACTTCCAAACCTTCGAAATTCTTAAATTGATACAACTATCCACGTTTCCACCCACCACTTCATCTTAC - 3'
dmd-10 cDNA cloning primers:
fwd:	5' - TTCAGGAGGACCCTTGGCTAGCATGGTTGCTGATGTACTCCG - 3'
rev:	5' - CGACCGGCGCTCAGTTGGAATTCTCAAACTGTAATGACATCAATAATAC - 3'
Generated by SunyBiotech:
Gene	Allele	Type
dmd-5	syb1629	insertion
dmd-7	syb4035	insertion
dmd-7	syb5992	insertion
dmd-10	syb1703	insertion
Published previously:
Gene	Allele	Type	Reference
mab-3	ot931	insertion	Pereira et al., 2019. PMID: 30599092
dmd-3	ot932	insertion	Pereira et al., 2019. PMID: 30599092
mab-3	xe49	deletion	Aeschimann et al., 2019. PMID: 30910805
